# Supplementary material for: Higher Infection Risk among Health Care Workers and Lower Risk among Smokers Persistent across SARS-CoV-2 Waves—Longitudinal Results from the Population-Based TiKoCo Seroprevalence Study
Source: Int J Environ Res Public Health. 2022 Dec 17;19(24):16996. doi: 10.3390/ijerph192416996 (PMC9779618; doi:10.3390/ijerph192416996)
Supplement: Supplementary file 1 [file ijerph-19-16996-s001.zip]

Archive with 1 entries (1 files):
- ijerph-2018939-supplementary.pdf
